# Supplementary material for: Evaluation of a two‐dimensional diode array for patient‐specific quality assurance of HyperArc
Source: J Appl Clin Med Phys. 2021 Nov 1;22(12):203–10. doi: 10.1002/acm2.13438 (PMC8664143; doi:10.1002/acm2.13438)
Supplement: Supplementary file 2 — Supporting information [file ACM2-22-203-s001.zip]

Archive with 158 entries (158 files):
- CT.qaStereoPhan.Image.dcm
- CT.qaStereoPhan.Image1.dcm
- CT.qaStereoPhan.Image10.dcm
- CT.qaStereoPhan.Image100.dcm
- CT.qaStereoPhan.Image101.dcm
- CT.qaStereoPhan.Image102.dcm
- CT.qaStereoPhan.Image103.dcm
- CT.qaStereoPhan.Image104.dcm
- CT.qaStereoPhan.Image105.dcm
- CT.qaStereoPhan.Image106.dcm
- CT.qaStereoPhan.Image107.dcm
- CT.qaStereoPhan.Image108.dcm
- CT.qaStereoPhan.Image109.dcm
- CT.qaStereoPhan.Image11.dcm
- CT.qaStereoPhan.Image110.dcm
- CT.qaStereoPhan.Image111.dcm
- CT.qaStereoPhan.Image112.dcm
- CT.qaStereoPhan.Image113.dcm
- CT.qaStereoPhan.Image114.dcm
- CT.qaStereoPhan.Image115.dcm
- CT.qaStereoPhan.Image116.dcm
- CT.qaStereoPhan.Image117.dcm
- CT.qaStereoPhan.Image118.dcm
- CT.qaStereoPhan.Image119.dcm
- CT.qaStereoPhan.Image12.dcm
- CT.qaStereoPhan.Image120.dcm
- CT.qaStereoPhan.Image121.dcm
- CT.qaStereoPhan.Image122.dcm
- CT.qaStereoPhan.Image123.dcm
- CT.qaStereoPhan.Image124.dcm
- CT.qaStereoPhan.Image125.dcm
- CT.qaStereoPhan.Image126.dcm
- CT.qaStereoPhan.Image127.dcm
- CT.qaStereoPhan.Image128.dcm
- CT.qaStereoPhan.Image129.dcm
- CT.qaStereoPhan.Image13.dcm
- CT.qaStereoPhan.Image130.dcm
- CT.qaStereoPhan.Image131.dcm
- CT.qaStereoPhan.Image132.dcm
- CT.qaStereoPhan.Image133.dcm
- CT.qaStereoPhan.Image134.dcm
- CT.qaStereoPhan.Image135.dcm
- CT.qaStereoPhan.Image136.dcm
- CT.qaStereoPhan.Image137.dcm
- CT.qaStereoPhan.Image138.dcm
- CT.qaStereoPhan.Image139.dcm
- CT.qaStereoPhan.Image14.dcm
- CT.qaStereoPhan.Image140.dcm
- CT.qaStereoPhan.Image141.dcm
- CT.qaStereoPhan.Image142.dcm
- CT.qaStereoPhan.Image143.dcm
- CT.qaStereoPhan.Image144.dcm
- CT.qaStereoPhan.Image145.dcm
- CT.qaStereoPhan.Image146.dcm
- CT.qaStereoPhan.Image147.dcm
- CT.qaStereoPhan.Image148.dcm
- CT.qaStereoPhan.Image149.dcm
- CT.qaStereoPhan.Image15.dcm
- CT.qaStereoPhan.Image150.dcm
- CT.qaStereoPhan.Image151.dcm
- CT.qaStereoPhan.Image152.dcm
- CT.qaStereoPhan.Image153.dcm
- CT.qaStereoPhan.Image154.dcm
- CT.qaStereoPhan.Image155.dcm
- CT.qaStereoPhan.Image156.dcm
- CT.qaStereoPhan.Image16.dcm
- CT.qaStereoPhan.Image17.dcm
- CT.qaStereoPhan.Image18.dcm
- CT.qaStereoPhan.Image19.dcm
- CT.qaStereoPhan.Image2.dcm
- CT.qaStereoPhan.Image20.dcm
- CT.qaStereoPhan.Image21.dcm
- CT.qaStereoPhan.Image22.dcm
- CT.qaStereoPhan.Image23.dcm
- CT.qaStereoPhan.Image24.dcm
- CT.qaStereoPhan.Image25.dcm
- CT.qaStereoPhan.Image26.dcm
- CT.qaStereoPhan.Image27.dcm
- CT.qaStereoPhan.Image28.dcm
- CT.qaStereoPhan.Image29.dcm
- CT.qaStereoPhan.Image3.dcm
- CT.qaStereoPhan.Image30.dcm
- CT.qaStereoPhan.Image31.dcm
- CT.qaStereoPhan.Image32.dcm
- CT.qaStereoPhan.Image33.dcm
- CT.qaStereoPhan.Image34.dcm
- CT.qaStereoPhan.Image35.dcm
- CT.qaStereoPhan.Image36.dcm
- CT.qaStereoPhan.Image37.dcm
- CT.qaStereoPhan.Image38.dcm
- CT.qaStereoPhan.Image39.dcm
- CT.qaStereoPhan.Image4.dcm
- CT.qaStereoPhan.Image40.dcm
- CT.qaStereoPhan.Image41.dcm
- CT.qaStereoPhan.Image42.dcm
- CT.qaStereoPhan.Image43.dcm
- CT.qaStereoPhan.Image44.dcm
- CT.qaStereoPhan.Image45.dcm
- CT.qaStereoPhan.Image46.dcm
- CT.qaStereoPhan.Image47.dcm
- CT.qaStereoPhan.Image48.dcm
- CT.qaStereoPhan.Image49.dcm
- CT.qaStereoPhan.Image5.dcm
- CT.qaStereoPhan.Image50.dcm
- CT.qaStereoPhan.Image51.dcm
- CT.qaStereoPhan.Image52.dcm
- CT.qaStereoPhan.Image53.dcm
- CT.qaStereoPhan.Image54.dcm
- CT.qaStereoPhan.Image55.dcm
- CT.qaStereoPhan.Image56.dcm
- CT.qaStereoPhan.Image57.dcm
- CT.qaStereoPhan.Image58.dcm
- CT.qaStereoPhan.Image59.dcm
- CT.qaStereoPhan.Image6.dcm
- CT.qaStereoPhan.Image60.dcm
- CT.qaStereoPhan.Image61.dcm
- CT.qaStereoPhan.Image62.dcm
- CT.qaStereoPhan.Image63.dcm
- CT.qaStereoPhan.Image64.dcm
- CT.qaStereoPhan.Image65.dcm
- CT.qaStereoPhan.Image66.dcm
- CT.qaStereoPhan.Image67.dcm
- CT.qaStereoPhan.Image68.dcm
- CT.qaStereoPhan.Image69.dcm
- CT.qaStereoPhan.Image7.dcm
- CT.qaStereoPhan.Image70.dcm
- CT.qaStereoPhan.Image71.dcm
- CT.qaStereoPhan.Image72.dcm
- CT.qaStereoPhan.Image73.dcm
- CT.qaStereoPhan.Image74.dcm
- CT.qaStereoPhan.Image75.dcm
- CT.qaStereoPhan.Image76.dcm
- CT.qaStereoPhan.Image77.dcm
- CT.qaStereoPhan.Image78.dcm
- CT.qaStereoPhan.Image79.dcm
- CT.qaStereoPhan.Image8.dcm
- CT.qaStereoPhan.Image80.dcm
- CT.qaStereoPhan.Image81.dcm
- CT.qaStereoPhan.Image82.dcm
- CT.qaStereoPhan.Image83.dcm
- CT.qaStereoPhan.Image84.dcm
- CT.qaStereoPhan.Image85.dcm
- CT.qaStereoPhan.Image86.dcm
- CT.qaStereoPhan.Image87.dcm
- CT.qaStereoPhan.Image88.dcm
- CT.qaStereoPhan.Image89.dcm
- CT.qaStereoPhan.Image9.dcm
- CT.qaStereoPhan.Image90.dcm
- CT.qaStereoPhan.Image91.dcm
- CT.qaStereoPhan.Image92.dcm
- CT.qaStereoPhan.Image93.dcm
- CT.qaStereoPhan.Image94.dcm
- CT.qaStereoPhan.Image95.dcm
- CT.qaStereoPhan.Image96.dcm
- CT.qaStereoPhan.Image97.dcm
- CT.qaStereoPhan.Image98.dcm
- CT.qaStereoPhan.Image99.dcm
- RS.qaStereoPhan.STEREOPHAN.dcm
